# Supplementary material for: Boosting the Electrostatic MEMS Converter Output Power by Applying Three Effective Performance-Enhancing Techniques
Source: Micromachines (Basel). 2023 Feb 19;14(2):485. doi: 10.3390/mi14020485 (PMC9964943; doi:10.3390/mi14020485)
Supplement: Supplementary file 1 [file micromachines-14-00485-s001.zip]

Archive with 1 entries (1 files):
- micromachines-2177934-supplementary.pdf
